# Supplementary material for: Investigating the Imperative Role of microRNAs Expression in Human Embryo Implantation: A Narrative Review Based on Recent Evidence
Source: Biomedicines. 2024 Nov 15;12(11):2618. doi: 10.3390/biomedicines12112618 (PMC11592390; doi:10.3390/biomedicines12112618)
Supplement: Supplementary file 1 [file biomedicines-12-02618-s001.zip]

Archive with 1 entries (1 files):
- biomedicines-3296343-supplementary.pdf
